# Supplementary material for: Targeting Anti-Apoptotic Bcl-2 Proteins with Triterpene-Heterocyclic Derivatives: A Combined Dual Docking and Molecular Dynamics Study
Source: Molecules. 2025 Sep 29;30(19):3919. doi: 10.3390/molecules30193919 (PMC12526515; doi:10.3390/molecules30193919)
Supplement: Supplementary file 1 [file molecules-30-03919-s001.zip]

Archive with 1 entries (1 files):
- molecules-3860171-supplementary.pdf
